# Supplementary material for: Sex-Specific Effects of the Genetic Variant rs10487505 Upstream of leptin in the Development of Obesity
Source: Genes (Basel). 2023 Jan 31;14(2):378. doi: 10.3390/genes14020378 (PMC9956914; doi:10.3390/genes14020378)
Supplement: Supplementary file 1 [file genes-14-00378-s001.zip › Supplementary Tables.xlsx]

## Sheet: Index
		S1	Association of rs10487505 with anthropomorphic and metabolic characteristics and expression of LEP in women.
		S2	Association of rs10487505 with anthropomorphic and metabolic characteristics and expression of LEP in men.
		S3	Mediation analysis of rs10487505 with circulating leptin and Leptin mRNA
		S4	Association of rs10487505 with anthropomorphic and metabolic characteristics and expression of LEP in pre- and postmenopausal women.

## Sheet: Table S1
Table S1	Association of rs10487505 with anthropomorphic and metabolic characteristics and expression of LEP in women.
		Additive mode		Dominant mode		Recessive mode
		p-value	Beta	p-value	Beta	p-value	Beta
	Weight [kg] a	0.11	-0.022	0.176	-0.03	0.219	-0.027
	Height [m]	0.138	0.003	0.881	0.001	0.032*	0.007
	BMI [kg/m2]	0.024*	-0.026	0.156	-0.026	0.025*	-0.043
	Waist [cm]	0.101	0.013	0.437	-0.001	0.073	-0.021
	Hip [cm]	0.827	-0.002	0.818	0.003	0.604	-0.006
	WHR	0.211	-0.012	0.373	-0.016	0.265	-0.016
	Body fat [%]	0.434	-0.01	0.483	0.014	0.064	-0.035
	RRsys	0.57	-0.013	0.596	-0.019	0.723	-0.013
	RRdia	0.255	-0.024	0.666	-0.016	0.161	-0.056
	Crea [µmol/l]	0.699	-0.005	0.914	-0.002	0.607	-0.011
	CRP [mg/l]	0.552	-0.032	0.671	-0.037	0.594	-0.046
	Albumin [g/dl]	0.064	-0.019	0.174	-0.022	0.104	-0.027
	FPG [mmol/l]	0.669	0.006	0.86	-0.004	0.393	0.019
	FPI [pmol/l]	0.015*	-0.168	0.103	-0.184	0.025*	-0.238
	HbA1c [%]	0.662	-0.005	0.331	-0.017	0.817	0.004
	Cholesterol [mmol/l]	0.993	0	0.324	0.022	0.34	-0.02
	HDL-C [mmol/l]	0.622	0.008	0.289	0.028	0.811	-0.006
	LDL-C [mmol/l]	0.913	0.002	0.485	0.024	0.618	-0.016
	TG [mmol/]	0.352	-0.028	0.717	-0.018	0.268	-0.052
	Leucocytes [Gpt/l]	0.42	-0.012	0.798	-0.006	0.296	-0.025
	Erythrocytes [Tpt/l]	0.475	-0.004	0.449	-0.007	0.697	-0.003
	Thrombocytes [Gpt/l]	0.153	0.023	0.206	0.033	0.3	0.028
	ALAT [µkat/l]	0.457	-0.023	0.236	-0.059	0.991	-0.001
	ASAT [µkat/l]	0.38	-0.027	0.267	-0.055	0.762	-0.015
	gGT [µkat/l]	0.092	-0.061	0.025*	-0.13	0.629	-0.028
	VitaminD [ng/ml]	0.477	-0.039	0.598	-0.048	0.545	-0.052
	IL-6 [pg/ml]	0.119	-0.186	0.011*	-0.547	0.806	-0.044
	Cortisol [nmol/l]	0.987	-0.001	0.215	-0.101	0.233	0.096
	Adiponectin [μg/ml]	0.264	0.07	0.406	0.095	0.333	0.089
	Leptin [ng/ml]	0.002**	-0.104	0.003**	-0.163	0.042*	-0.111
	LEP mRNA expression (SCAT)	0.189	-0.146	0.31	-0.181	0.266	-0.204
	LEP mRNA expression (VAT)	0.545	-0.063	0.063	-0.309	0.367	0.154
	Associations of the SNP with phenotypic parameters were determined using the linear regression model. P-values are adjusted to age and BMI (except a). Beta: correlation coefficient; BMI: body mass index; WHR: waist-to-hip-ratio; RR: blood pressure (systolic and diastolic); Crea: creatinine; CRP: C-reactive protein; FPG: fasting plasma glucose; FPI: fasting plasma insulin; HDL-C: high-density lipo…

## Sheet: Table S2
Table S2	Association of rs10487505 with anthropomorphic and metabolic characteristics and expression of LEP in men.
		Additive mode		Dominant mode		Recessive mode
		p-value	Beta	p-value	Beta	p-value	Beta
	Weight [kg] a	0.669	0.01	0.256	0.038	0.569	-0.022
	Height [m]	0.809	0.001	0.894	0.001	0.787	0.001
	BMI [kg/m2]	0.823	0.004	0.387	0.026	0.538	-0.021
	Waist [cm]	0.156	0.017	0.25	0.022	0.244	0.024
	Hip [cm]	0.089	0.019	0.074	0.031	0.343	0.018
	WHR	0.888	0.002	0.854	-0.004	0.665	0.01
	Body fat [%]	0.23	-0.021	0.77	0.008	0.015*	-0.075
	RRsys	0.124	-0.038	0.202	-0.049	0.223	-0.052
	RRdia	0.494	-0.018	0.47	-0.029	0.708	-0.017
	Crea [µmol/l]	0.803	-0.006	0.806	-0.009	0.878	-0.006
	CRP [mg/l]	0.945	-0.006	0.865	-0.021	0.941	0.01
	Albumin [g/dl]	0.555	-0.016	0.814	-0.01	0.45	-0.035
	FPG [mmol/l]	0.556	-0.013	0.424	-0.027	0.915	-0.004
	FPI [pmol/l]	0.096	-0.151	0.009**	-0.368	0.998	0
	HbA1c [%]	0.934	0.001	0.787	-0.007	0.671	0.011
	Cholesterol [mmol/l]	0.539	-0.013	0.46	-0.025	0.808	-0.009
	HDL-C [mmol/l]	0.64	-0.012	0.573	-0.023	0.852	-0.008
	LDL-C [mmol/l]	0.452	-0.027	0.521	-0.036	0.561	-0.034
	TG [mmol/]	0.659	0.02	0.798	0.018	0.638	0.036
	Leucocytes [Gpt/l]	0.517	-0.013	0.861	0.005	0.183	-0.047
	Erythrocytes [Tpt/l]	0.884	-0.002	0.872	-0.003	0.945	-0.001
	Thrombocytes [Gpt/l]	0.947	0.002	0.803	0.01	0.861	-0.008
	ALAT [µkat/l]	0.283	0.042	0.382	0.052	0.385	0.059
	ASAT [µkat/l]	0.366	0.032	0.935	0.004	0.143	0.088
	gGT [µkat/l]	0.688	0.02	0.945	-0.005	0.433	0.069
	VitaminD [ng/ml]	0.808	-0.023	0.921	0.015	0.634	-0.07
	IL-6 [pg/ml]	0.331	-0.193	0.292	-0.369	0.572	-0.171
	Cortisol [nmol/l]	0.668	-0.028	0.334	-0.105	0.787	0.029
	Adiponectin [μg/ml]	0.422	0.085	0.015*	0.434	0.367	-0.146
	Leptin [ng/ml]	0.433	0.049	0.794	0.025	0.301	0.108
	LEP mRNA expression (SCAT)	0.535	0.111	0.202	0.356	0.748	-0.098
	LEP mRNA expression (VAT)	0.096	0.264	0.148	0.361	0.203	0.348
	Associations of the SNP with phenotypic parameters were determined using the linear regression model. P-values are adjusted to age and BMI (except a). Beta: correlation coefficient; BMI: body mass index; WHR: waist-to-hip-ratio; RR: blood pressure (systolic and diastolic); Crea: creatinine; CRP: C-reactive protein; FPG: fasting plasma glucose; FPI: fasting plasma insulin; HDL-C: high-density lipo…

## Sheet: Table S3
Table S3
		Entire cohort
			circulating Leptin				BMI
		Predictors	ß	SE	P	95%[CI]	ß	SE	P	95%[CI]
		rs10487505a	4.5307	2.9577	>0.05	[-1.2906 10.3520]	0.2961	0.7008	>0.05	[-1.0829 1.6751]
		VAT LEP mRNA expressionb	1.7938	1.009	>0.05	[-0.1922 3.7797]	0.4821	0.2321	<0.05	[0.0254 0.9387]
		Indirect effect (rs10487505*LEP mRNA)c	0.0882	0.3493	>0.05	[-0.5778 0.8585]	-0.0314	0.0995	>0.05	[-0.2684 .01505]
		N	292				309
			circulating Leptin				BMI
		Predictors	ß	SE	P	95%[CI]	ß	SE	P	95%[CI]
		rs10487505a	4.4502	3.0139	>0.05	[-1.4833 10.3836]	0.2853	0.7377	>0.05	[-1.1666 1.7372]
		SCAT LEP mRNA expressionb	0.624	0.3869	>0.05	[-0.1378 1.3858]	-0.0192	0.0965	>0.05	[-0.2092 0.1707]
		Indirect effect (rs10487505*LEP mRNA)c	0.444	0.3621	>0.05	[-0.3175 1.1412]	-0.0114	0.0615	>0.05	[-0.1544 0.1109]
		N	276				292
		Only women
			circulating Leptin				BMI
		Predictors	ß	SE	P	95%[CI]	ß	SE	P	95%[CI]
		rs10487505a	6.918	3.3531	<0.05	[0.3070 13.5291]	0.5302	0.8416	>0.05	[-1.1285 2.1890]
		VAT LEP mRNA expressionb	1.2853	1.1354	>0.05	[-0.9532 3.5238]	0.302	0.2917	>0.05	[-0.2730 0.8771]
		Indirect effect (rs10487505*LEP mRNA)c	0.1768	0.4314	>0.05	[-0.5850 1.1930]	0.0282	0.088	>0.05	[-0.1644 0.2162]
		N	208				218
			circulating Leptin				BMI
		Predictors	ß	SE	P	95%[CI]	ß	SE	P	95%[CI]
		rs10487505a	6.3538	3.3447	>0.05	[-0.2422 12.9497]	0.6273	0.8583	>0.05	[-1.0650 2.3195]
		SCAT LEP mRNA expressionb	0.6364	0.4145	>0.05	[-0.1810 1.4539]	-0.0035	0.1081	>0.05	[-0.2165 0.2096]
		Indirect effect (rs10487505*LEP mRNA)c	0.4111	0.4366	>0.05	[-0.5034 1.2569]	-0.0019	0.079	>0.05	[-0.1759 0.1707]
		N	200				209
		aeffect of SNP on dependent variable (path c`); beffect of mediator (gene expression) on dependent variable (path b); c indirect effect of SNP on dependent variable (path ab); BMI: body mass index; SCAT: subcutaneous adipose tissue; VAT: visceral adipose tissue; N: number; ß: unstandardized regression coefficient; SE: standard error; CI: confidence interval; P: p-value adjusted for age, sex and B…

## Sheet: Table S4
Table S4
		Premenopausal women		Postmenopausal women
		padj (Add model)	Beta	padj (Add model)	Beta
	Weight [kg]a	0.938	-0.002	0.085	-0.068
	Height [m]	0.526	0.002	0.188	0.006
	BMI [kg/m2]a	0.69	-0.008	0.012*	-0.082
	Waist [cm]	0.463	-0.01	0.067	-0.04
	Hip [cm]	0.806	-0.003	0.8	0.006
	WHR	0.777	-0.005	0.077	-0.042
	Body fat [%]	0.373	-0.016	0.267	-0.036
	RRsys	0.751	0.012	0.276	-0.043
	RRdia	0.701	-0.018	0.981	-0.001
	Crea [µmol/l]	0.451	-0.012	0.477	-0.026
	CRP [mg/l]	0.41	-0.083	0.119	-0.198
	Albumin [g/dl]	0.343	0.012	0.225	-0.027
	FPG [mmol/l]	0.706	0.008	0.898	-0.004
	FPI [pmol/l]	0.024*	-0.251	0.681	0.071
	HbA1c [%]	0.185	-0.021	0.701	0.009
	Cholesterol [mmol/l]	0.893	0.004	0.391	0.029
	HDL-C [mmol/l]	0.824	0.007	0.67	0.017
	LDL-C [mmol/l]	0.588	0.023	0.15	-0.069
	TG [mmol/]	0.047*	-0.093	0.865	-0.019
	ALAT [µkat/l]	0.371	0.053	0.471	0.058
	ASAT [µkat/l]	0.609	0.026	0.754	0.021
	gGT [µkat/l]	0.745	0.018	0.342	-0.1
	Vitamin D [ng/ml]	0.735	-0.036	0.991	0.002
	IL-6 [pg/ml]	0.403	-0.163	0.609	-0.156
	Cortisol [nmol/l]	0.697	-0.039	0.101	0.193
	Adiponectin [μg/ml]	0.781	0.023	0.399	0.104
	Leptin [ng/ml]	0.015*	-0.133	0.002**	-0.226
	Leptin mRNA expression (SCAT)	0.299	-0.244	0.311	-0.248
	Leptin mRNA expression (VAT)	0.872	0.04	0.703	0.08
	Associations of the SNP with phenotypic parameters were determined using the linear regression model. P-values are adjusted to age and BMI (except a). Beta: correlation coefficient; BMI: body mass index; WHR: waist-to-hip-ratio; RR: blood pressure (systolic and diastolic); Crea: creatinine; CRP: C-reactive protein; FPG: fasting plasma glucose; FPI: fasting plasma insulin; HDL-C: high-density lipo…
